# Supplementary material for: Impact of green technology innovation based on IoT and industrial supply chain on the promotion of enterprise digital economy
Source: PeerJ Comput Sci. 2023 May 30;9:e1416. doi: 10.7717/peerj-cs.1416 (PMC10280464; doi:10.7717/peerj-cs.1416)
Supplement: Supplemental Information 2 [file peerj-cs-09-1416-s002.zip]

Archive with 43 entries (39 files):
- Code/
- Code/cfg/
- Code/cfg/yolov3-tiny.cfg
- Code/cfg/yolov3.cfg
- Code/cfg/yolov4-custom.cfg
- Code/cfg/yolov4-sam-mish.cfg
- Code/cfg/yolov4-tiny.cfg
- Code/cfg/yolov4.cfg
- Code/cfg.py
- Code/dataset.py
- Code/demo.py
- Code/demo_darknet2onnx.py
- Code/demo_pytorch2onnx.py
- Code/demo_tensorflow.py
- Code/demo_trt.py
- Code/evaluate_on_coco.py
- Code/models.py
- Code/pso.py
- Code/pso_1.py
- Code/requirements.txt
- Code/tool/
- Code/tool/__init__.py
- Code/tool/camera.py
- Code/tool/coco_annotation.py
- Code/tool/config.py
- Code/tool/darknet2onnx.py
- Code/tool/darknet2pytorch.py
- Code/tool/onnx2tensorflow.py
- Code/tool/region_loss.py
- Code/tool/torch_utils.py
- Code/tool/tv_reference/
- Code/tool/tv_reference/coco_eval.py
- Code/tool/tv_reference/coco_utils.py
- Code/tool/tv_reference/engine.py
- Code/tool/tv_reference/group_by_aspect_ratio.py
- Code/tool/tv_reference/train.py
- Code/tool/tv_reference/transforms.py
- Code/tool/tv_reference/utils.py
- Code/tool/utils.py
- Code/tool/utils_iou.py
- Code/tool/utils_iou_test.py
- Code/tool/yolo_layer.py
- Code/train.py
