# Supplementary material for: Impact of green technology innovation based on IoT and industrial supply chain on the promotion of enterprise digital economy
Source: PeerJ Comput Sci. 2023 May 30;9:e1416. doi: 10.7717/peerj-cs.1416 (PMC10280464; doi:10.7717/peerj-cs.1416)
Supplement: Supplemental Information 2 [file peerj-cs-09-1416-s002.zip › Code/cfg/yolov4-custom.cfg]

[net]
# Testing
#batch=1
#subdivisions=1
# Training
batch=64
subdivisions=16
width=608
height=608
channels=3
momentum=0.949
decay=0.0005
angle=0
saturation = 1.5
exposure = 1.5
hue=.1

learning_rate=0.001
burn_in=1000
max_batches = 500500
policy=steps
steps=400000,450000
scales=.1,.1

#cutmix=1
mosaic=1

#:104x104 54:52x52 85:26x26 104:13x13 for 416

[convolutional]
batch_normalize=1
filters=32
size=3
stride=1
pad=1
activation=mish

# Downsample

[convolutional]
batch_normalize=1
filters=64
size=3
stride=2
pad=1
activation=mish

[convolutional]
batch_normalize=1
filters=64
size=1
stride=1
pad=1
activation=mish

[route]
layers = -2

[convolutional]
batch_normalize=1
filters=64
size=1
stride=1
pad=1
activation=mish

[convolutional]
batch_normalize=1
filters=32
size=1
stride=1
pad=1
activation=mish

[convolutional]
batch_normalize=1
filters=64
size=3
stride=1
pad=1
activation=mish

[shortcut]
from=-3
activation=linear

[convolutional]
batch_normalize=1
filters=64
size=1
stride=1
pad=1
activation=mish

[route]
layers = -1,-7

[convolutional]
batch_normalize=1
filters=64
size=1
stride=1
pad=1
activation=mish

# Downsample

[convolutional]
batch_normalize=1
filters=128
size=3
stride=2
pad=1
activation=mish

[convolutional]
batch_normalize=1
filters=64
size=1
stride=1
pad=1
activation=mish

[route]
layers = -2

[convolutional]
batch_normalize=1
filters=64
size=1
stride=1
pad=1
activation=mish

[convolutional]
batch_normalize=1
filters=64
size=1
stride=1
pad=1
activation=mish

[convolutional]
batch_normalize=1
filters=64
size=3
stride=1
pad=1
activation=mish

[shortcut]
from=-3
activation=linear

[convolutional]
batch_normalize=1
filters=64
size=1
stride=1
pad=1
activation=mish

[convolutional]
batch_normalize=1
filters=64
size=3
stride=1
pad=1
activation=mish

[shortcut]
from=-3
activation=linear

[convolutional]
batch_normalize=1
filters=64
size=1
stride=1
pad=1
activation=mish

[route]
layers = -1,-10

[convolutional]
batch_normalize=1
filters=128
size=1
stride=1
pad=1
activation=mish

# Downsample

[convolutional]
batch_normalize=1
filters=256
size=3
stride=2
pad=1
activation=mish

[convolutional]
batch_normalize=1
filters=128
size=1
stride=1
pad=1
activation=mish

[route]
layers = -2

[convolutional]
batch_normalize=1
filters=128
size=1
stride=1
pad=1
activation=mish

[convolutional]
batch_normalize=1
filters=128
size=1
stride=1
pad=1
activation=mish

[convolutional]
batch_normalize=1
filters=128
size=3
stride=1
pad=1
activation=mish

[shortcut]
from=-3
activation=linear

[convolutional]
batch_normalize=1
filters=128
size=1
stride=1
pad=1
activation=mish

[convolutional]
batch_normalize=1
filters=128
size=3
stride=1
pad=1
activation=mish

[shortcut]
from=-3
activation=linear

[convolutional]
batch_normalize=1
filters=128
size=1
stride=1
pad=1
activation=mish

[convolutional]
batch_normalize=1
filters=128
size=3
stride=1
pad=1
activation=mish

[shortcut]
from=-3
activation=linear

[convolutional]
batch_normalize=1
filters=128
size=1
stride=1
pad=1
activation=mish

[convolutional]
batch_normalize=1
filters=128
size=3
stride=1
pad=1
activation=mish

[shortcut]
from=-3
activation=linear


[convolutional]
batch_normalize=1
filters=128
size=1
stride=1
pad=1
activation=mish

[convolutional]
batch_normalize=1
filters=128
size=3
stride=1
pad=1
activation=mish

[shortcut]
from=-3
activation=linear

[convolutional]
batch_normalize=1
filters=128
size=1
stride=1
pad=1
activation=mish

[convolutional]
batch_normalize=1
filters=128
size=3
stride=1
pad=1
activation=mish

[shortcut]
from=-3
activation=linear

[convolutional]
batch_normalize=1
filters=128
size=1
stride=1
pad=1
activation=mish

[convolutional]
batch_normalize=1
filters=128
size=3
stride=1
pad=1
activation=mish

[shortcut]
from=-3
activation=linear

[convolutional]
batch_normalize=1
filters=128
size=1
stride=1
pad=1
activation=mish

[convolutional]
batch_normalize=1
filters=128
size=3
stride=1
pad=1
activation=mish

[shortcut]
from=-3
activation=linear

[convolutional]
batch_normalize=1
filters=128
size=1
stride=1
pad=1
activation=mish

[route]
layers = -1,-28

[convolutional]
batch_normalize=1
filters=256
size=1
stride=1
pad=1
activation=mish

# Downsample

[convolutional]
batch_normalize=1
filters=512
size=3
stride=2
pad=1
activation=mish

[convolutional]
batch_normalize=1
filters=256
size=1
stride=1
pad=1
activation=mish

[route]
layers = -2

[convolutional]
batch_normalize=1
filters=256
size=1
stride=1
pad=1
activation=mish

[convolutional]
batch_normalize=1
filters=256
size=1
stride=1
pad=1
activation=mish

[convolutional]
batch_normalize=1
filters=256
size=3
stride=1
pad=1
activation=mish

[shortcut]
from=-3
activation=linear


[convolutional]
batch_normalize=1
filters=256
size=1
stride=1
pad=1
activation=mish

[convolutional]
batch_normalize=1
filters=256
size=3
stride=1
pad=1
activation=mish

[shortcut]
from=-3
activation=linear


[convolutional]
batch_normalize=1
filters=256
size=1
stride=1
pad=1
activation=mish

[convolutional]
batch_normalize=1
filters=256
size=3
stride=1
pad=1
activation=mish

[shortcut]
from=-3
activation=linear


[convolutional]
batch_normalize=1
filters=256
size=1
stride=1
pad=1
activation=mish

[convolutional]
batch_normalize=1
filters=256
size=3
stride=1
pad=1
activation=mish

[shortcut]
from=-3
activation=linear


[convolutional]
batch_normalize=1
filters=256
size=1
stride=1
pad=1
activation=mish

[convolutional]
batch_normalize=1
filters=256
size=3
stride=1
pad=1
activation=mish

[shortcut]
from=-3
activation=linear


[convolutional]
batch_normalize=1
filters=256
size=1
stride=1
pad=1
activation=mish

[convolutional]
batch_normalize=1
filters=256
size=3
stride=1
pad=1
activation=mish

[shortcut]
from=-3
activation=linear


[convolutional]
batch_normalize=1
filters=256
size=1
stride=1
pad=1
activation=mish

[convolutional]
batch_normalize=1
filters=256
size=3
stride=1
pad=1
activation=mish

[shortcut]
from=-3
activation=linear

[convolutional]
batch_normalize=1
filters=256
size=1
stride=1
pad=1
activation=mish

[convolutional]
batch_normalize=1
filters=256
size=3
stride=1
pad=1
activation=mish

[shortcut]
from=-3
activation=linear

[convolutional]
batch_normalize=1
filters=256
size=1
stride=1
pad=1
activation=mish

[route]
layers = -1,-28

[convolutional]
batch_normalize=1
filters=512
size=1
stride=1
pad=1
activation=mish

# Downsample

[convolutional]
batch_normalize=1
filters=1024
size=3
stride=2
pad=1
activation=mish

[convolutional]
batch_normalize=1
filters=512
size=1
stride=1
pad=1
activation=mish

[route]
layers = -2

[convolutional]
batch_normalize=1
filters=512
size=1
stride=1
pad=1
activation=mish

[convolutional]
batch_normalize=1
filters=512
size=1
stride=1
pad=1
activation=mish

[convolutional]
batch_normalize=1
filters=512
size=3
stride=1
pad=1
activation=mish

[shortcut]
from=-3
activation=linear

[convolutional]
batch_normalize=1
filters=512
size=1
stride=1
pad=1
activation=mish

[convolutional]
batch_normalize=1
filters=512
size=3
stride=1
pad=1
activation=mish

[shortcut]
from=-3
activation=linear

[convolutional]
batch_normalize=1
filters=512
size=1
stride=1
pad=1
activation=mish

[convolutional]
batch_normalize=1
filters=512
size=3
stride=1
pad=1
activation=mish

[shortcut]
from=-3
activation=linear

[convolutional]
batch_normalize=1
filters=512
size=1
stride=1
pad=1
activation=mish

[convolutional]
batch_normalize=1
filters=512
size=3
stride=1
pad=1
activation=mish

[shortcut]
from=-3
activation=linear

[convolutional]
batch_normalize=1
filters=512
size=1
stride=1
pad=1
activation=mish

[route]
layers = -1,-16

[convolutional]
batch_normalize=1
filters=1024
size=1
stride=1
pad=1
activation=mish

##########################

[convolutional]
batch_normalize=1
filters=512
size=1
stride=1
pad=1
activation=leaky

[convolutional]
batch_normalize=1
size=3
stride=1
pad=1
filters=1024
activation=leaky

[convolutional]
batch_normalize=1
filters=512
size=1
stride=1
pad=1
activation=leaky

### SPP ###
[maxpool]
stride=1
size=5

[route]
layers=-2

[maxpool]
stride=1
size=9

[route]
layers=-4

[maxpool]
stride=1
size=13

[route]
layers=-1,-3,-5,-6
### End SPP ###

[convolutional]
batch_normalize=1
filters=512
size=1
stride=1
pad=1
activation=leaky

[convolutional]
batch_normalize=1
size=3
stride=1
pad=1
filters=1024
activation=leaky

[convolutional]
batch_normalize=1
filters=512
size=1
stride=1
pad=1
activation=leaky

[convolutional]
batch_normalize=1
filters=256
size=1
stride=1
pad=1
activation=leaky

[upsample]
stride=2

[route]
layers = 85

[convolutional]
batch_normalize=1
filters=256
size=1
stride=1
pad=1
activation=leaky

[route]
layers = -1, -3

[convolutional]
batch_normalize=1
filters=256
size=1
stride=1
pad=1
activation=leaky

[convolutional]
batch_normalize=1
size=3
stride=1
pad=1
filters=512
activation=leaky

[convolutional]
batch_normalize=1
filters=256
size=1
stride=1
pad=1
activation=leaky

[convolutional]
batch_normalize=1
size=3
stride=1
pad=1
filters=512
activation=leaky

[convolutional]
batch_normalize=1
filters=256
size=1
stride=1
pad=1
activation=leaky

[convolutional]
batch_normalize=1
filters=128
size=1
stride=1
pad=1
activation=leaky

[upsample]
stride=2

[route]
layers = 54

[convolutional]
batch_normalize=1
filters=128
size=1
stride=1
pad=1
activation=leaky

[route]
layers = -1, -3

[convolutional]
batch_normalize=1
filters=128
size=1
stride=1
pad=1
activation=leaky

[convolutional]
batch_normalize=1
size=3
stride=1
pad=1
filters=256
activation=leaky

[convolutional]
batch_normalize=1
filters=128
size=1
stride=1
pad=1
activation=leaky

[convolutional]
batch_normalize=1
size=3
stride=1
pad=1
filters=256
activation=leaky

[convolutional]
batch_normalize=1
filters=128
size=1
stride=1
pad=1
activation=leaky

##########################

[convolutional]
batch_normalize=1
size=3
stride=1
pad=1
filters=256
activation=leaky

[convolutional]
size=1
stride=1
pad=1
filters=255
activation=linear


[yolo]
mask = 0,1,2
anchors = 12, 16, 19, 36, 40, 28, 36, 75, 76, 55, 72, 146, 142, 110, 192, 243, 459, 401
classes=80
num=9
jitter=.3
ignore_thresh = .7
truth_thresh = 1
scale_x_y = 1.2
iou_thresh=0.213
cls_normalizer=1.0
iou_normalizer=0.07
iou_loss=ciou
nms_kind=greedynms
beta_nms=0.6


[route]
layers = -4

[convolutional]
batch_normalize=1
size=3
stride=2
pad=1
filters=256
activation=leaky

[route]
layers = -1, -16

[convolutional]
batch_normalize=1
filters=256
size=1
stride=1
pad=1
activation=leaky

[convolutional]
batch_normalize=1
size=3
stride=1
pad=1
filters=512
activation=leaky

[convolutional]
batch_normalize=1
filters=256
size=1
stride=1
pad=1
activation=leaky

[convolutional]
batch_normalize=1
size=3
stride=1
pad=1
filters=512
activation=leaky

[convolutional]
batch_normalize=1
filters=256
size=1
stride=1
pad=1
activation=leaky

[convolutional]
batch_normalize=1
size=3
stride=1
pad=1
filters=512
activation=leaky

[convolutional]
size=1
stride=1
pad=1
filters=255
activation=linear


[yolo]
mask = 3,4,5
anchors = 12, 16, 19, 36, 40, 28, 36, 75, 76, 55, 72, 146, 142, 110, 192, 243, 459, 401
classes=80
num=9
jitter=.3
ignore_thresh = .7
truth_thresh = 1
scale_x_y = 1.1
iou_thresh=0.213
cls_normalizer=1.0
iou_normalizer=0.07
iou_loss=ciou
nms_kind=greedynms
beta_nms=0.6


[route]
layers = -4

[convolutional]
batch_normalize=1
size=3
stride=2
pad=1
filters=512
activation=leaky

[route]
layers = -1, -37

[convolutional]
batch_normalize=1
filters=512
size=1
stride=1
pad=1
activation=leaky

[convolutional]
batch_normalize=1
size=3
stride=1
pad=1
filters=1024
activation=leaky

[convolutional]
batch_normalize=1
filters=512
size=1
stride=1
pad=1
activation=leaky

[convolutional]
batch_normalize=1
size=3
stride=1
pad=1
filters=1024
activation=leaky

[convolutional]
batch_normalize=1
filters=512
size=1
stride=1
pad=1
activation=leaky

[convolutional]
batch_normalize=1
size=3
stride=1
pad=1
filters=1024
activation=leaky

[convolutional]
size=1
stride=1
pad=1
filters=255
activation=linear


[yolo]
mask = 6,7,8
anchors = 12, 16, 19, 36, 40, 28, 36, 75, 76, 55, 72, 146, 142, 110, 192, 243, 459, 401
classes=80
num=9
jitter=.3
ignore_thresh = .7
truth_thresh = 1
random=1
scale_x_y = 1.05
iou_thresh=0.213
cls_normalizer=1.0
iou_normalizer=0.07
iou_loss=ciou
nms_kind=greedynms
beta_nms=0.6
