# Supplementary material for: Impact of green technology innovation based on IoT and industrial supply chain on the promotion of enterprise digital economy
Source: PeerJ Comput Sci. 2023 May 30;9:e1416. doi: 10.7717/peerj-cs.1416 (PMC10280464; doi:10.7717/peerj-cs.1416)
Supplement: Supplemental Information 2 [file peerj-cs-09-1416-s002.zip › Code/cfg/yolov4-tiny.cfg]

[net]
# Testing
#batch=1
#subdivisions=1
# Training
batch=64
subdivisions=1
width=416
height=416
channels=3
momentum=0.9
decay=0.0005
angle=0
saturation = 1.5
exposure = 1.5
hue=.1

learning_rate=0.00261
burn_in=1000
max_batches = 500200
policy=steps
steps=400000,450000
scales=.1,.1

[convolutional]
batch_normalize=1
filters=32
size=3
stride=2
pad=1
activation=leaky

[convolutional]
batch_normalize=1
filters=64
size=3
stride=2
pad=1
activation=leaky

[convolutional]
batch_normalize=1
filters=64
size=3
stride=1
pad=1
activation=leaky

[route]
layers=-1
groups=2
group_id=1

[convolutional]
batch_normalize=1
filters=32
size=3
stride=1
pad=1
activation=leaky

[convolutional]
batch_normalize=1
filters=32
size=3
stride=1
pad=1
activation=leaky

[route]
layers = -1,-2

[convolutional]
batch_normalize=1
filters=64
size=1
stride=1
pad=1
activation=leaky

[route]
layers = -6,-1

[maxpool]
size=2
stride=2

[convolutional]
batch_normalize=1
filters=128
size=3
stride=1
pad=1
activation=leaky

[route]
layers=-1
groups=2
group_id=1

[convolutional]
batch_normalize=1
filters=64
size=3
stride=1
pad=1
activation=leaky

[convolutional]
batch_normalize=1
filters=64
size=3
stride=1
pad=1
activation=leaky

[route]
layers = -1,-2

[convolutional]
batch_normalize=1
filters=128
size=1
stride=1
pad=1
activation=leaky

[route]
layers = -6,-1

[maxpool]
size=2
stride=2

[convolutional]
batch_normalize=1
filters=256
size=3
stride=1
pad=1
activation=leaky

[route]
layers=-1
groups=2
group_id=1

[convolutional]
batch_normalize=1
filters=128
size=3
stride=1
pad=1
activation=leaky

[convolutional]
batch_normalize=1
filters=128
size=3
stride=1
pad=1
activation=leaky

[route]
layers = -1,-2

[convolutional]
batch_normalize=1
filters=256
size=1
stride=1
pad=1
activation=leaky

[route]
layers = -6,-1

[maxpool]
size=2
stride=2

[convolutional]
batch_normalize=1
filters=512
size=3
stride=1
pad=1
activation=leaky

##################################

[convolutional]
batch_normalize=1
filters=256
size=1
stride=1
pad=1
activation=leaky

[convolutional]
batch_normalize=1
filters=512
size=3
stride=1
pad=1
activation=leaky

[convolutional]
size=1
stride=1
pad=1
filters=255
activation=linear


[yolo]
mask = 3,4,5
anchors = 10,14,  23,27,  37,58,  81,82,  135,169,  344,319
classes=80
num=6
jitter=.3
scale_x_y = 1.05
cls_normalizer=1.0
iou_normalizer=0.07
iou_loss=ciou
ignore_thresh = .7
truth_thresh = 1
random=0
resize=1.5
nms_kind=greedynms
beta_nms=0.6

[route]
layers = -4

[convolutional]
batch_normalize=1
filters=128
size=1
stride=1
pad=1
activation=leaky

[upsample]
stride=2

[route]
layers = -1, 23

[convolutional]
batch_normalize=1
filters=256
size=3
stride=1
pad=1
activation=leaky

[convolutional]
size=1
stride=1
pad=1
filters=255
activation=linear

[yolo]
mask = 1,2,3
anchors = 10,14,  23,27,  37,58,  81,82,  135,169,  344,319
classes=80
num=6
jitter=.3
scale_x_y = 1.05
cls_normalizer=1.0
iou_normalizer=0.07
iou_loss=ciou
ignore_thresh = .7
truth_thresh = 1
random=0
resize=1.5
nms_kind=greedynms
beta_nms=0.6
