# Supplementary material for: Impact of green technology innovation based on IoT and industrial supply chain on the promotion of enterprise digital economy
Source: PeerJ Comput Sci. 2023 May 30;9:e1416. doi: 10.7717/peerj-cs.1416 (PMC10280464; doi:10.7717/peerj-cs.1416)
Supplement: Supplemental Information 2 [file peerj-cs-09-1416-s002.zip › Code/requirements.txt]

numpy==1.18.2
torch==1.4.0
tensorboardX==2.0
scikit_image==0.16.2
matplotlib==2.2.3
tqdm==4.43.0
easydict==1.9
Pillow==7.1.2
opencv_python
pycocotools
