# Supplementary material for: Impact of green technology innovation based on IoT and industrial supply chain on the promotion of enterprise digital economy
Source: PeerJ Comput Sci. 2023 May 30;9:e1416. doi: 10.7717/peerj-cs.1416 (PMC10280464; doi:10.7717/peerj-cs.1416)
Supplement: Supplemental Information 2 [file peerj-cs-09-1416-s002.zip › Code/tool/tv_reference/coco_utils.py]

import copy
import os
from PIL import Image

import torch
import torch.utils.data
import torchvision

from pycocotools import mask as coco_mask
from pycocotools.coco import COCO

from . import transforms as T


class FilterAndRemapCocoCategories(object):
    def __init__(self, categories, remap=True):
        self.categories = categories
        self.remap = remap

    def __call__(self, image, target):
        anno = target["annotations"]
        anno = [obj for obj in anno if obj["category_id"] in self.categories]
        if not self.remap:
            target["annotations"] = anno
            return image, target
        anno = copy.deepcopy(anno)
        for obj in anno:
            obj["category_id"] = self.categories.index(obj["category_id"])
        target["annotations"] = anno
        return image, target


def convert_coco_poly_to_mask(segmentations, height, width):
    masks = []
    for polygons in segmentations:
        rles = coco_mask.frPyObjects(polygons, height, width)
        mask = coco_mask.decode(rles)
        if len(mask.shape) < 3:
            mask = mask[..., None]
        mask = torch.as_tensor(mask, dtype=torch.uint8)
        mask = mask.any(dim=2)
        masks.append(mask)
    if masks:
        masks = torch.stack(masks, dim=0)
    else:
        masks = torch.zeros((0, height, width), dtype=torch.uint8)
    return masks


class ConvertCocoPolysToMask(object):
    def __call__(self, image, target):
        w, h = image.size

        image_id = target["image_id"]
        image_id = torch.tensor([image_id])

        anno = target["annotations"]

        anno = [obj for obj in anno if obj['iscrowd'] == 0]

        boxes = [obj["bbox"] for obj in anno]
        # guard against no boxes via resizing
        boxes = torch.as_tensor(boxes, dtype=torch.float32).reshape(-1, 4)
        boxes[:, 2:] += boxes[:, :2]
        boxes[:, 0::2].clamp_(min=0, max=w)
        boxes[:, 1::2].clamp_(min=0, max=h)

        classes = [obj["category_id"] for obj in anno]
        classes = torch.tensor(classes, dtype=torch.int64)

        segmentations = [obj["segmentation"] for obj in anno]
        masks = convert_coco_poly_to_mask(segmentations, h, w)

        keypoints = None
        if anno and "keypoints" in anno[0]:
            keypoints = [obj["keypoints"] for obj in anno]
            keypoints = torch.as_tensor(keypoints, dtype=torch.float32)
            num_keypoints = keypoints.shape[0]
            if num_keypoints:
                keypoints = keypoints.view(num_keypoints, -1, 3)

        keep = (boxes[:, 3] > boxes[:, 1]) & (boxes[:, 2] > boxes[:, 0])
        boxes = boxes[keep]
        classes = classes[keep]
        masks = masks[keep]
        if keypoints is not None:
            keypoints = keypoints[keep]

        target = {}
        target["boxes"] = boxes
        target["labels"] = classes
        target["masks"] = masks
        target["image_id"] = image_id
        if keypoints is not None:
            target["keypoints"] = keypoints

        # for conversion to coco api
        area = torch.tensor([obj["area"] for obj in anno])
        iscrowd = torch.tensor([obj["iscrowd"] for obj in anno])
        target["area"] = area
        target["iscrowd"] = iscrowd

        return image, target


def _coco_remove_images_without_annotations(dataset, cat_list=None):
    def _has_only_empty_bbox(anno):
        return all(any(o <= 1 for o in obj["bbox"][2:]) for obj in anno)

    def _count_visible_keypoints(anno):
        return sum(sum(1 for v in ann["keypoints"][2::3] if v > 0) for ann in anno)

    min_keypoints_per_image = 10

    def _has_valid_annotation(anno):
        # if it's empty, there is no annotation
        if len(anno) == 0:
            return False
        # if all boxes have close to zero area, there is no annotation
        if _has_only_empty_bbox(anno):
            return False
        # keypoints task have a slight different critera for considering
        # if an annotation is valid
        if "keypoints" not in anno[0]:
            return True
        # for keypoint detection tasks, only consider valid images those
        # containing at least min_keypoints_per_image
        if _count_visible_keypoints(anno) >= min_keypoints_per_image:
            return True
        return False

    assert isinstance(dataset, torchvision.datasets.CocoDetection)
    ids = []
    for ds_idx, img_id in enumerate(dataset.ids):
        ann_ids = dataset.coco.getAnnIds(imgIds=img_id, iscrowd=None)
        anno = dataset.coco.loadAnns(ann_ids)
        if cat_list:
            anno = [obj for obj in anno if obj["category_id"] in cat_list]
        if _has_valid_annotation(anno):
            ids.append(ds_idx)

    dataset = torch.utils.data.Subset(dataset, ids)
    return dataset


def convert_to_coco_api(ds, bbox_fmt='voc'):
    """
    """
    print("in function convert_to_coco_api...")
    coco_ds = COCO()
    # annotation IDs need to start at 1, not 0, see torchvision issue #1530
    ann_id = 1
    dataset = {'images': [], 'categories': [], 'annotations': []}
    categories = set()
    for img_idx in range(len(ds)):
        # find better way to get target
        # targets = ds.get_annotations(img_idx)
        img, targets = ds[img_idx]
        image_id = targets["image_id"].item()
        img_dict = {}
        img_dict['id'] = image_id
        img_dict['height'] = img.shape[-2]
        img_dict['width'] = img.shape[-1]
        dataset['images'].append(img_dict)
        bboxes = targets["boxes"]
        # to coco format: xmin, ymin, w, h
        if bbox_fmt.lower() == "voc":  # xmin, ymin, xmax, ymax
            bboxes[:, 2:] -= bboxes[:, :2]
        elif bbox_fmt.lower() == "yolo":  # xcen, ycen, w, h
            bboxes[:, :2] = bboxes[:, :2] - bboxes[:, 2:]/2
        elif bbox_fmt.lower() == "coco":
            pass
        else:
            raise ValueError(f"bounding box format {bbox_fmt} not supported!")
        bboxes = bboxes.tolist()
        labels = targets['labels'].tolist()
        areas = targets['area'].tolist()
        iscrowd = targets['iscrowd'].tolist()
        if 'masks' in targets:
            masks = targets['masks']
            # make masks Fortran contiguous for coco_mask
            masks = masks.permute(0, 2, 1).contiguous().permute(0, 2, 1)
        if 'keypoints' in targets:
            keypoints = targets['keypoints']
            keypoints = keypoints.reshape(keypoints.shape[0], -1).tolist()
        num_objs = len(bboxes)
        for i in range(num_objs):
            ann = {}
            ann['image_id'] = image_id
            ann['bbox'] = bboxes[i]
            ann['category_id'] = labels[i]
            categories.add(labels[i])
            ann['area'] = areas[i]
            ann['iscrowd'] = iscrowd[i]
            ann['id'] = ann_id
            if 'masks' in targets:
                ann["segmentation"] = coco_mask.encode(masks[i].numpy())
            if 'keypoints' in targets:
                ann['keypoints'] = keypoints[i]
                ann['num_keypoints'] = sum(k != 0 for k in keypoints[i][2::3])
            dataset['annotations'].append(ann)
            ann_id += 1
    dataset['categories'] = [{'id': i} for i in sorted(categories)]
    coco_ds.dataset = dataset
    coco_ds.createIndex()
    return coco_ds


def get_coco_api_from_dataset(dataset):
    for _ in range(10):
        if isinstance(dataset, torchvision.datasets.CocoDetection):
            break
        if isinstance(dataset, torch.utils.data.Subset):
            dataset = dataset.dataset
    if isinstance(dataset, torchvision.datasets.CocoDetection):
        return dataset.coco
    return convert_to_coco_api(dataset)


class CocoDetection(torchvision.datasets.CocoDetection):
    def __init__(self, img_folder, ann_file, transforms):
        super(CocoDetection, self).__init__(img_folder, ann_file)
        self._transforms = transforms

    def __getitem__(self, idx):
        img, target = super(CocoDetection, self).__getitem__(idx)
        image_id = self.ids[idx]
        target = dict(image_id=image_id, annotations=target)
        if self._transforms is not None:
            img, target = self._transforms(img, target)
        return img, target


def get_coco(root, image_set, transforms, mode='instances'):
    anno_file_template = "{}_{}2017.json"
    PATHS = {
        "train": ("train2017", os.path.join("annotations", anno_file_template.format(mode, "train"))),
        "val": ("val2017", os.path.join("annotations", anno_file_template.format(mode, "val"))),
        # "train": ("val2017", os.path.join("annotations", anno_file_template.format(mode, "val")))
    }

    t = [ConvertCocoPolysToMask()]

    if transforms is not None:
        t.append(transforms)
    transforms = T.Compose(t)

    img_folder, ann_file = PATHS[image_set]
    img_folder = os.path.join(root, img_folder)
    ann_file = os.path.join(root, ann_file)

    dataset = CocoDetection(img_folder, ann_file, transforms=transforms)

    if image_set == "train":
        dataset = _coco_remove_images_without_annotations(dataset)

    # dataset = torch.utils.data.Subset(dataset, [i for i in range(500)])

    return dataset


def get_coco_kp(root, image_set, transforms):
    return get_coco(root, image_set, transforms, mode="person_keypoints")
